# Supplementary material for: Sex Identification and Species Confirmation in Modern and Archeological Caprine Enamel
Source: J Proteome Res. 2025 Aug 6;24(9):4403–16. doi: 10.1021/acs.jproteome.5c00012 (PMC12418508; doi:10.1021/acs.jproteome.5c00012)
Supplement: Supplementary file 2 [file pr5c00012_si_003.txt]

Predicted CDS of Sheep (Ovis Aries)

>AMELX_friesian CM032032.1:9634650-9639375
ATGGGGACCTGGATTTTGTTTGCCTGCCTCCTGGGAGCAGCCTTCTCTATGCCTCTACCACCTCATCCTGGGCACCCTGGTTATATCAACTTCAGCTATGAGGTGCTCACCCCTCTGAAGTGGTACCAGAGCATGATAAGACACCCGTACCCTTCCTATGGTTACGAACCCATGGGTGGATGGCTGCACCACCAAATCATTCCCGTGGTGTCCCAGCAGACTCCCCAGAATCACGCCCTGCAGCCTCATCACCACATCCCCATGGTGCCAGCTCAGCAGCCCGTGGTCCCCCAGCAACCAATGATGCCAGTTCCTGGCCAACACTCCATGACTCCAACCCAACACCACCAGCCAAACCTCCCTCTGCCCGCCCAGCAGCCCTTCCAGCCCCAGTCCATCCAGCCGCAGCCTCACCAGCCCCTGCAGCCCCTGCAGCCCATGCAGCCCTTGCAGCCCTTGCAGCCCCTGCAGCCCCAGCCACCCGTGCACCCCATCCAGCCCTTGCCGCCACAGCCACCTCTGCCTCCGATATTCCCCATGCAGCCTCTGCCCCCCATGCTTCCTGACCTGCCTCTGGAAGCTTGGCCAGCAACAGACAAGACCAAGCGGGAGGAAGTGGTGAGTATACCTTGA
>AMELY_friesian JAGTAQ010000028.1:422277-426912
ATGGGGACCTGGATTTTATTCGCCTGCCTTTTGGGAGGAGCCTATAGTATGCCTCTACCACCTCATCCTGGGCACCCTGGTTATATCAACTTCAGCTATGAGGTACTTACACCTCTGAAATGGTATCAGAACATGTTAAGATATCCGTACCCTTCCTATGGTTATGAACCCGTTGGTGGATGGCTGCATCACCAAATAATTCCTGTGGTGTCCCAGCAGAGTCCCCAGAATCATGCCCTGCAGCCTCATCACCACATCCCCATGGTGCCAGCTCAGCAGCCCGTGGTACCCCAGCAACCAATGATGCCAGTTCCTAGCCAACACTCCATGACTCCAATCCAACACCACCAGCCAAACCTCCCTCTGCCCGCCCAGCAGCCCTTCCAGCCCCAGCCCATCCAGCCACAGCCTCACCAACCCCTGCAGCCCCAGCCACCCGTGCACCCCATCCAGCGCTTGCCACCACAGCCACCTCTGCCTTCAATATTCCCCATGCAACCTCTGCCCCCTGTGCTTCCTGACCTGCCTCTGGAAGCTTGGCCAGCAACAGACAAGACCAAGCGGGAAGAAGTGGTGAGCACACCTTGA
>AMELX_kermani JAJTAF010000208.1:343466-348192
ATGGGGACCTGGATTTTGTTTGCCTGCCTCCTGGGAGCAGCCTTCTCTATGCCTCTACCACCTCATCCTGGGCACCCTGGTTATATCAACTTCAGCTATGAGGTGCTCACCCCTCTGAAGTGGTACCAGAGCATGATAAGACACCCGTACCCTTCCTATGGTTACGAACCCATGGGTGGATGGCTGCACCACCAAATCATTCCCGTGGTGTCCCAGCAGACTCCCCAGAATCACGCCCTGCAGCCTCATCACCACATCCCCATGGTGCCAGCTCAGCAGCCCGTGGTCCCCCAGCAACCAATGATGCCAGTTCCTGGCCAACACTCCATGACTCCAACCCAACACCACCAGCCAAACCTCCCTCTGCCCGCCCAGCAGCCCTTCCAGCCCCAGTCCATCCAGCCGCAGCCTCACCAGCCCCTGCAGCCCCTGCAGCCCATGCAGCCCTTGCAGCCCTTGCAGCCCCTGCAGCCCCAGCCACCCGTGCACCCCATCCAGCCCTTGCCGCCACAGCCACCTCTGCCTCCGATATTCCCCATGCAGCCTCTGCCCCCCATGCTTCCTGACCTGCCTCTGGAAGCTTGGCCAGCAACAGACAAGACCAAGCGGGAGGAAGTGGTGAGTATACCTTGA
>AMELY_kermani JAJTAG010000114.1:c918994-914359
ATGGGGACCTGGATTTTATTCGCCTGCCTTTTGGGAGGAGCCTATAGTATGCCTCTACCACCTCATCCTGGGCACCCTGGTTATATCAACTTCAGCTATGAGGTACTTACACCTCTGAAATGGTATCAGAACATGTTAAGATATCCGTACCCTTCCTATGGTTATGAACCCGTTGGTGGATGGCTGCATCACCAAATAATTCCTGTGGTGTCCCAGCAGAGTCCCCAGAATCATGCCCTGCAGCCTCATCACCACATCCCCATGGTGCCAGCTCAGCAGCCCGTGGTACCCCAGCAACCAATGATGCCAGTTCCTAGCCAACACTCCATGACTCCAATCCAACACCACCAGCCAAACCTCCCTCTGCCCGCCCAGCAGCCCTTCCAGCCCCAGCCCATCCAGCCACAGCCTCACCAACCCCTGCAGCCCCAGCCACCCGTGCACCCCATCCAGCGCTTGCCACCACAGCCACCTCTGCCTTCAATATTCCCCATGCAACCTCTGCCCCCTGTGCTTCCTGACCTGCCTCTGGAAGCTTGGCCAGCAACAGACAAGACCAAGCGGGAAGAAGTGGTGAGCACACCTTGA
>AMELX_dorper JAGTXJ010000035.1:c2228243-2232969
ATGGGGACCTGGATTTTGTTTGCCTGCCTCCTGGGAGCAGCCTTCTCTATGCCTCTACCACCTCATCCTGGGCACCCTGGTTATATCAACTTCAGCTATGAGGTGCTCACCCCTCTGAAGTGGTACCAGAGCATGATAAGACACCCGTACCCTTCCTATGGTTACGAACCCATGGGTGGATGGCTGCACCACCAAATCATTCCCGTGGTGTCCCAGCAGACTCCCCAGAATCACGCCCTGCAGCCTCATCACCACATCCCCATGGTGCCAGCTCAGCAGCCCGTGGTCCCCCAGCAACCAATGATGCCAGTTCCTGGCCAACACTCCATGACTCCAACCCAACACCACCAGCCAAACCTCCCTCTGCCCGCCCAGCAGCCCTTCCAGCCCCAGTCCATCCAGCCGCAGCCTCACCAGCCCCTGCAGCCCCTGCAGCCCATGCAGCCCTTGCAGCCCTTGCAGCCCCTGCAGCCCCAGCCACCCGTGCACCCCATCCAGCCCTTGCCGCCACAGCCACCTCTGCCTCCGATATTCCCCATGCAGCCTCTGCCCCCCATGCTTCCTGACCTGCCTCTGGAAGCTTGGCCAGCAACAGACAAGACCAAGCGGGAGGAAGTGGTGAGTATACCTTGA
>AMELY_dorper JAGTXJ010000111.1:110131-114766
ATGGGGACCTGGATTTTATTCGCCTGCCTTTTGGGAGGAGCCTATAGTATGCCTCTACCACCTCATCCTGGGCACCCTGGTTATATCAACTTCAGCTATGAGGTACTTACACCTCTGAAATGGTATCAGAACATGTTAAGATATCCGTACCCTTCCTATGGTTATGAACCCGTTGGTGGATGGCTGCATCACCAAATAATTCCTGTGGTGTCCCAGCAGAGTCCCCAGAATCATGCCCTGCAGCCTCATCACCACATCCCCATGGTGCCAGCTCAGCAGCCCGTGGTACCCCAGCAACCAATGATGCCAGTTCCTAGCCAACACTCCATGACTCCAATCCAACACCACCAGCCAAACCTCCCTCTGCCCGCCCAGCAGCCCTTCCAGCCCCAGCCCATCCAGCCACAGCCTCACCAACCCCTGCAGCCCCAGCCACCCGTGCACCCCATCCAGCGCTTGCCACCACAGCCACCTCTGCCTTCAATATTCCCCATGCAACCTCTGCCCCCTGTGCTTCCTGACCTGCCTCTGGAAGCTTGGCCAGCAACAGACAAGACCAAGCGGGAAGAAGTGGTGAGCACACCTTGA
>AMELX_romxdor JAHUUQ010000433.1:9370923-9375648
ATGGGGACCTGGATTTTGTTTGCCTGCCTCCTGGGAGCAGCCTTCTCTATGCCTCTACCACCTCATCCTGGGCACCCTGGTTATATCAACTTCAGCTATGAGGTGCTCACCCCTCTGAAGTGGTACCAGAGCATGATAAGACACCCGTACCCTTCCTATGGTTACGAACCCATGGGTGGATGGCTGCACCACCAAATCATTCCCGTGGTGTCCCAGCAGACTCCCCAGAATCACGCCCTGCAGCCTCATCACCACATCCCCATGGTGCCAGCTCAGCAGCCCGTGGTCCCCCAGCAACCAATGATGCCAGTTCCTGGCCAACACTCCATGACTCCAACCCAACACCACCAGCCAAACCTCCCTCTGCCCGCCCAGCAGCCCTTCCAGCCCCAGTCCATCCAGCCGCAGCCTCACCAGCCCCTGCAGCCCCTGCAGCCCATGCAGCCCTTGCAGCCCTTGCAGCCCCTGCAGCCCCAGCCACCCGTGCACCCCATCCAGCCCTTGCCGCCACAGCCACCTCTGCCTCCGATATTCCCCATGCAGCCTCTGCCCCCCATGCTTCCTGACCTGCCTCTGGAAGCTTGGCCAGCAACAGACAAGACCAAGCGGGAGGAAGTGGTGAGTATACCTTGA
>AMELY_romxdor JAHUUR010001056.1:6942499-6947139
ATGGGGACCTGGATTTTATTCGCCTGCCTTTTGGGAGGAGCCTATAGTATGCCTCTACCACCTCATCCTGGGCACCCTGGTTATATCAACTTCAGCTATGAGGTACTTACACCTCTGAAATGGTATCAGAACATGTTAAGATATCCGTACCCTTCCTATGGTTATGAACCCGTTGGTGGATGGCTGCATCACCAAATAATTCCTGTGGTGTCCCAGCAGAGTCCCCAGAATCATGCCCTGCAGCCTCATCACCACATCCCCATGGTGCCAGCTCAGCAGCCCGTGGTCCCCCAGCAACCAATGATGCCAGTTCCTGGCCAACACTCCATGACTCCAACCCAACACCACCAGCCAAACCTCCCTCTGCCCGCCCAGCAGCCCTTCCAGCCCCAGTCCATCCAGCCACAGCCTCACCAGCCCCTGCAGCCCCAGCCACCCGTGCACCCCATCCAGCGCTTGCCACCACAGCCACCTCTGCCTTCAATATTCCCCATGCAGCCTCTGCCCCCCATGCTTCCTGACCTGCCTCTGGAAGCTTGGCCAGCAACAGACAAGACCAAGCGGGAAGAAGTGGTGAGCACACCTTGA
>AMELX_hu JAAFGP010000027.1:9378094-9382820
ATGGGGACCTGGATTTTGTTTGCCTGCCTCCTGGGAGCAGCCTTCTCTATGCCTCTACCACCTCATCCTGGGCACCCTGGTTATATCAACTTCAGCTATGAGGTGCTCACCCCTCTGAAGTGGTACCAGAGCATGATAAGACACCCGTACCCTTCCTATGGTTACGAACCCATGGGTGGATGGCTGCACCACCAAATCATTCCCGTGGTGTCCCAGCAGACTCCCCAGAATCACGCCCTGCAGCCTCATCACCACATCCCCATGGTGCCAGCTCAGCAGCCCGTGGTCCCCCAGCAACCAATGATGCCAGTTCCTGGCCAACACTCCATGACTCCAACCCAACACCACCAGCCAAACCTCCCTCTGCCCGCCCAGCAGCCCTTCCAGCCCCAGTCCATCCAGCCGCAGCCTCACCAGCCCCTGCAGCCCCTGCAGCCCATGCAGCCCTTGCAGCCCTTGCAGCCCCTGCAGCCCCAGCCACCCGTGCACCCCATCCAGCCCTTGCCGCCACAGCCACCTCTGCCTCCGATATTCCCCATGCAGCCTCTGCCCCCCATGCTTCCTGACCTGCCTCTGGAAGCTTGGCCAGCAACAGACAAGACCAAGCGGGAGGAAGTGGTGAGTATACCTTGA
>AMELY_hu JAAFGP010000028.1:80576-85211
ATGGGGACCTGGATTTTATTCGCCTGCCTTTTGGGAGGAGCCTATAGTATGCCTCTACCACCTCATCCTGGGCACCCTGGTTATATCAACTTCAGCTATGAGGTACTTACACCTCTGAAATGGTATCAGAACATGTTAAGATATCCGTACCCTTCCTATGGTTATGAACCCGTTGGTGGATGGCTGCATCACCAAATAATTCCTGTGGTGTCCCAGCAGAGTCCCCAGAATCATGCCCTGCAGCCTCATCACCACATCCCCATGGTGCCAGCTCAGCAGCCCGTGGTACCCCAGCAACCAATGATGCCAGTTCCTAGCCAACACTCCATGACTCCAATCCAACACCACCAGCCAAACCTCCCTCTGCCCGCCCAGCAGCCCTTCCAGCCCCAGCCCATCCAGCCACAGCCTCACCAACCCCTGCAGCCCCAGCCACCCGTGCACCCCATCCAGCGCTTGCCACCACAGCCACCTCTGCCTTCAATATTCCCCATGCAACCTCTGCCCCCTGTGCTTCCTGACCTGCCTCTGGAAGCTTGGCCAGCAACAGACAAGACCAAGCGGGAAGAAGTGGTGAGCACACCTTGA

Predicted CDS of Goat (Capra hircus)

>AMELX_saanen JACWUT010000030.1:c133303061-133307758
ATGGGGACCTGGATTTTGTTTGCCTGCCTCCTGGGAGCAGCCTTCTCTATGCCTCTACCACCTCATCCTGGGCACCCTGGTTATATCAACTTCAGCTATGAGGTGCTCACCCCTCTGAAGTGGTACCAGAGCATGATAAGACACCCGTACCCTTCCTATGGTTACGAACCCATGGGTGGATGGCTGCACCACCAAATCATTCCCGTGGTGTCCCAGCAGACTCCCCAGAATCACGCCCTGCAGCCTCATCACCACATCCCCATGGTGCCAGCTCAGCAGCCCGTGGTCCCCCAGCAACCAATGATGCCAGTTCCTGGCCAACACTCCATGACTCCAACCCAACACCACCAGCCAAACCTCCCTCTGCCCGCCCAGCAGCCCTTCCAGCCCCAGTCCATCCAGCCGCAGCCTCACCAGCCCCTGCAGCCCCTGCAGCCCATGCAGCCCTTGCAGCCCTTGCAGCCCCTGCAGCCCCAGCCACCCGTGCACCCCATCCAGCCCTTGCCGCCACAGCCACCTCTGCCTCCGATATTCCCCATGCAGCCTCTGCCCCCCATGCTTCCTGACCTGCCTCTGGAAGCTTGGCCAGCAACAGACAAGACCAAGCGGGAGGAAGTGGTGAGTATACCTTGA
>AMELY_saanen JACWUT010000031.1:77638-82227
ATGGGGACCTGGATTTTATTCGCCTGCCTTTTGGGAGGAGCCTATAGTATGCCTCTACCACCTCATCCTGGGCACCCTGGTTACATCAACTTCAGCTATGAGGTACTTACACCTCTGAAATGGTATCAGAACATGTTAAGATATCCGTACCCTTCCTATGGTTATGAACCTGTTGGTGGATGGCTGCATCACCAAATAATTCCTGTGGTGTCCCAGCAGAGTCCCCAGAATCATGCCCTGCAGCCTCATCACCACATCCCCATGGTGCCAGCTCAGCAGCCTGTGGTACCCCAGCAACCAATGATGCCAGTTCCTGGCCAACACTCCATGACTCCAATCCAACACCACCAGCCAAACCTCCCTCTGCCCGCCCAGCAGCCCTTCCAGCCACAGCCTCACCAACCCCTACAGCCCCAGCCACCTGTGCACCCCATCCAGCGCTTGCCACCACAGCCACCTCTGCCTTCAATATTCCCCATGCAACCGCTGCCCCCTGTGCTTCCTGACCTGCCTCTGGAAGCTTGGCCAGCAACAGACAAGACCAAGCGGGAAGAAGTGGTGAGTACACCTTGA

Predicted protein of Sheep (Ovis Aries)

>AMELX_friesian 
MGTWILFACLLGAAFSMPLPPHPGHPGYINFSYEVLTPLKWYQSMIRHPYPSYGYEPMGGWLHHQIIPVVSQQTPQNHALQPHHHIPMVPAQQPVVPQQPMMPVPGQHSMTPTQHHQPNLPLPAQQPFQPQSIQPQPHQPLQPLQPMQPLQPLQPLQPQPPVHPIQPLPPQPPLPPIFPMQPLPPMLPDLPLEAWPATDKTKREEVVSIP
>AMELY_friesian 
MGTWILFACLLGGAYSMPLPPHPGHPGYINFSYEVLTPLKWYQNMLRYPYPSYGYEPVGGWLHHQIIPVVSQQSPQNHALQPHHHIPMVPAQQPVVPQQPMMPVPSQHSMTPIQHHQPNLPLPAQQPFQPQPIQPQPHQPLQPQPPVHPIQRLPPQPPLPSIFPMQPLPPVLPDLPLEAWPATDKTKREEVVSTP
>AMELX_kermani
MGTWILFACLLGAAFSMPLPPHPGHPGYINFSYEVLTPLKWYQSMIRHPYPSYGYEPMGGWLHHQIIPVVSQQTPQNHALQPHHHIPMVPAQQPVVPQQPMMPVPGQHSMTPTQHHQPNLPLPAQQPFQPQSIQPQPHQPLQPLQPMQPLQPLQPLQPQPPVHPIQPLPPQPPLPPIFPMQPLPPMLPDLPLEAWPATDKTKREEVVSIP
>AMELY_kermani
MGTWILFACLLGGAYSMPLPPHPGHPGYINFSYEVLTPLKWYQNMLRYPYPSYGYEPVGGWLHHQIIPVVSQQSPQNHALQPHHHIPMVPAQQPVVPQQPMMPVPSQHSMTPIQHHQPNLPLPAQQPFQPQPIQPQPHQPLQPQPPVHPIQRLPPQPPLPSIFPMQPLPPVLPDLPLEAWPATDKTKREEVVSTP
>AMELX_dorper
MGTWILFACLLGAAFSMPLPPHPGHPGYINFSYEVLTPLKWYQSMIRHPYPSYGYEPMGGWLHHQIIPVVSQQTPQNHALQPHHHIPMVPAQQPVVPQQPMMPVPGQHSMTPTQHHQPNLPLPAQQPFQPQSIQPQPHQPLQPLQPMQPLQPLQPLQPQPPVHPIQPLPPQPPLPPIFPMQPLPPMLPDLPLEAWPATDKTKREEVVSIP
>AMELY_dorper
MGTWILFACLLGGAYSMPLPPHPGHPGYINFSYEVLTPLKWYQNMLRYPYPSYGYEPVGGWLHHQIIPVVSQQSPQNHALQPHHHIPMVPAQQPVVPQQPMMPVPSQHSMTPIQHHQPNLPLPAQQPFQPQPIQPQPHQPLQPQPPVHPIQRLPPQPPLPSIFPMQPLPPVLPDLPLEAWPATDKTKREEVVSTP
>AMELX_romxdor
MGTWILFACLLGAAFSMPLPPHPGHPGYINFSYEVLTPLKWYQSMIRHPYPSYGYEPMGGWLHHQIIPVVSQQTPQNHALQPHHHIPMVPAQQPVVPQQPMMPVPGQHSMTPTQHHQPNLPLPAQQPFQPQSIQPQPHQPLQPLQPMQPLQPLQPLQPQPPVHPIQPLPPQPPLPPIFPMQPLPPMLPDLPLEAWPATDKTKREEVVSIP
>AMELY_romxdor
MGTWILFACLLGGAYSMPLPPHPGHPGYINFSYEVLTPLKWYQNMLRYPYPSYGYEPVGGWLHHQIIPVVSQQSPQNHALQPHHHIPMVPAQQPVVPQQPMMPVPGQHSMTPTQHHQPNLPLPAQQPFQPQSIQPQPHQPLQPQPPVHPIQRLPPQPPLPSIFPMQPLPPMLPDLPLEAWPATDKTKREEVVSTP
>AMELX_hu
MGTWILFACLLGAAFSMPLPPHPGHPGYINFSYEVLTPLKWYQSMIRHPYPSYGYEPMGGWLHHQIIPVVSQQTPQNHALQPHHHIPMVPAQQPVVPQQPMMPVPGQHSMTPTQHHQPNLPLPAQQPFQPQSIQPQPHQPLQPLQPMQPLQPLQPLQPQPPVHPIQPLPPQPPLPPIFPMQPLPPMLPDLPLEAWPATDKTKREEVVSIP
>AMELY_hu
MGTWILFACLLGGAYSMPLPPHPGHPGYINFSYEVLTPLKWYQNMLRYPYPSYGYEPVGGWLHHQIIPVVSQQSPQNHALQPHHHIPMVPAQQPVVPQQPMMPVPSQHSMTPIQHHQPNLPLPAQQPFQPQPIQPQPHQPLQPQPPVHPIQRLPPQPPLPSIFPMQPLPPVLPDLPLEAWPATDKTKREEVVSTP

Predicted protein of Goat (Capra hircus)
>AMELX_saanen
MGTWILFACLLGAAFSMPLPPHPGHPGYINFSYEVLTPLKWYQSMIRHPYPSYGYEPMGGWLHHQIIPVVSQQTPQNHALQPHHHIPMVPAQQPVVPQQPMMPVPGQHSMTPTQHHQPNLPLPAQQPFQPQSIQPQPHQPLQPLQPMQPLQPLQPLQPQPPVHPIQPLPPQPPLPPIFPMQPLPPMLPDLPLEAWPATDKTKREEVVSIP
>AMELY_saanen
MGTWILFACLLGGAYSMPLPPHPGHPGYINFSYEVLTPLKWYQNMLRYPYPSYGYEPVGGWLHHQIIPVVSQQSPQNHALQPHHHIPMVPAQQPVVPQQPMMPVPGQHSMTPIQHHQPNLPLPAQQPFQPQPHQPLQPQPPVHPIQRLPPQPPLPSIFPMQPLPPVLPDLPLEAWPATDKTKREEVVSTP
